# Supplementary material for: Genetic Analysis of Candida albicans Filamentation by the Iron Chelator BPS Reveals a Role for a Conserved Kinase—WD40 Protein Pair
Source: J Fungi (Basel). 2024 Jan 22;10(1):83. doi: 10.3390/jof10010083 (PMC10820326; doi:10.3390/jof10010083)
Supplement: Supplementary file 1 [file jof-10-00083-s001.zip]

Archive with 5 entries (5 files):
- Supplementary Figures for Pinsky et al.pdf
- Table S1 - Primers.pdf
- Table S2 - quantitation of Figure 2.pdf
- Table S3 - Tn insertion sites.xlsx
- Table S4 - Candidate Yak1 target sites.xlsx
