# Supplementary material for: Genetic Analysis of Candida albicans Filamentation by the Iron Chelator BPS Reveals a Role for a Conserved Kinase—WD40 Protein Pair
Source: J Fungi (Basel). 2024 Jan 22;10(1):83. doi: 10.3390/jof10010083 (PMC10820326; doi:10.3390/jof10010083)
Supplement: Supplementary file 1 [file jof-10-00083-s001.zip › Table S3 - Tn insertion sites.xlsx]

## Sheet: Sheet 1
#	Plate	Gene	Position	Direction	relative to ORF		Genes hit more than once	Number of hits	Positions
1	A1	HGC1	-414	<	Before		FLO8	12	ORF:10 promoter:2
2	A2	UME6	-2411	>	Before		EFG1	5	promoter: 5
3	A3	MSH6	+1636	>	Within		ORF19.384	5	ORF: 4 promoter: 1
4	A4	MGE1	-263	<	Before		YAK1	4	ORF: 4
5	A5	MEA1	+81	>	Within		UME6	3	ORF: 1, promoter: 2
6	A6	GCN5	+347	>	Within		MSH6	2	ORF: 2
7	A7	EFG1	-1268	<	Before		EHT1	2	promoter: 2
8	A8	PMP4	-1102	<	Before
		ORF19.5126	-408	<	Before
9	A9	YAK1	+549	<	Within
10	A10	ORF19.384	-87	>	Before
11	A11	YAK1	+62	<	Within
12	A12	ORF19.6491	+294	<	Within
13	B1	ORF19.384	+757	>	Within
14	B2	EHT1	-430	<	Before
15	B3	FLO8	+1773	<	Within
16	B4	EFG1	-597	>	Before
17	B5	EFG1	-1433	<	Before
18	B6	YAK1	+851	<	Within
19	B7	ORF19.384	+756	>	Within
20	B8	AOX2	-1184	>	Before
		SSUB1	-2914	>	Before
21	B9	YAK1	+28	<	Within
22	B10	ORF19.6705	-1168	>	Before
		LPF44	+1679	>	After
23	B11	FLO8	+1679	>	Within
24	B12	SIR2	-297	<	Before
		PTM1	-1088	<	Before
25	C1	EHT1	-570	>	Before
26	C2	EFG1	-525	<	Before
27	C3	FLO8	-41	>	Before
28	C4	UME6	+879	<	Within
29	C5	FLO8	+428	<	Within
30	C6	FLO8	-397	>	Before
31	C7	SEC23	+2750	<	After
		ZCF5	-1541	<	Before
32	C8	ORF19.3267	-105	<	Before
		ORF19.3266	-148	<	Before
33	C9	UME6	-593	<	Before
34	C10	EFG1	-1331	<	Before
35	C11	ORF19.384	+784	>	Within
36	C12	FLO8	+873	>	Within
37	D1	MSH6	+1720	>	Within
38	D2	SAP1	-20	>	before
39	D3	FLO8	+364	<	Within
40	D4	ORF19.5131	+103	>	Within
41	D5	DEF1	+237	>	within
42	D6	FLO8	+461	>	within
43	D7	FLO8	+1115	>	within
44	D8	FLO8	+1757	>	within
45	D9	FLO8	+952	>	within
46	D10	APL2	-459	>
		ORF19.230	-352	<
47	D11	FLO8	+1692	>	within
48	D12	ORF19.384	+333	<	within
