# Supplementary material for: Genetic Analysis of Candida albicans Filamentation by the Iron Chelator BPS Reveals a Role for a Conserved Kinase—WD40 Protein Pair
Source: J Fungi (Basel). 2024 Jan 22;10(1):83. doi: 10.3390/jof10010083 (PMC10820326; doi:10.3390/jof10010083)
Supplement: Supplementary file 1 [file jof-10-00083-s001.zip › Table S4 - Candidate Yak1 target sites.xlsx]

## Sheet: RPXSP
Sequence Name	Name	orf19.	Description	NumHits	MatchPattern	MatchStartCoord	MatchStopCoord	Strand
C1_01100W_A	CCH1	3298	Voltage-gated Ca2+ channel of the high affinity calcium uptake system; roles in thigmotropism, establishment of galvanotropism;	1	RPSSP	109	113	W
C1_01400C_A	LCB3	3329	rtholog(s) have sphingosine-1-phosphate phosphatase activity, role in calcium-mediated signaling and endoplasmic reticulum localization	1	RPRSP	144	148	W
C1_01890C_A		4534	Putative UBX-domain (ubiquitin-regulatory domain) protein; macrophage-downregulated gene	1	RPHSP	428	432	W
C1_05050C_A	RRP6	58	Putative nuclear exosome exonuclease component; Hap43p-induced gene; mutation confers hypersensitivity to 5-fluorocytosine (5-FC), 5-fluorouracil (5-FU), and tubercidin (7-deazaadenosine)	1	RPLSP	371	375	W
C1_05870W_A	PTN3	2462	Protein similar to pirin; induced by Mnl1 under weak acid stress; Hap43-repressed; Spider biofilm induced	1	RPGSP	16	20	W
C1_06670W_A	IFH1	6244		1	RPISP	376	380	W
C1_10990C_A	RTG3	2315	Transcription factor with bZIP motif involved in regulation of galactose catabolism genes; performs role analogous to Gal4p in S. cerevisiae; regulates carbon source-dependent stress response; regulates sphingolipid homeostasis	1	RPLSP	180	184	W
C2_01690W_A		1480	Putative succinate dehydrogenase; enzyme of citric acid cycle; repressed by nitric oxide; Efg1, Hap43 repressed	1	RPTSP	53	57	W
C2_03030W_A	LIG4/CDC9	5798	DNA ligase; mRNA detected in yeast-form and pseudohyphal cells, induced upon hyphal induction; suppresses S. cerevisiae ime1-1 mutant IME2 transcription defect; required for wild-type filamentous growth and wild-type pathogenesis	1	RPPSP	9	13	W
C2_03500W_A	LST4	871	Ortholog(s) have GTPase activator activity, role in positive regulation of GTPase activity, positive regulation of TORC1 signaling and Lst4-Lst7 complex, cytoplasm, vacuolar membrane localization	1	RPVSP	128	132	W
C2_05810W_A		5204		1	RPLSP	306	310	W
C2_10540W_A	MIG2	5326	Transcription factor with zinc finger DNA-binding motif, involved in glucose repression; possible ortholog of S. cerevisiae Mig2p	1	RPNSP	200	204	W
C3_00670C_B	FKH2	5389	Forkhead transcription factor; morphogenesis regulator; required for wild-type hyphal transcription, cell separation, and for virulence in cell culture; mutant lacks true hyphae, is constitutively pseudohyphal; upregulated in RHE model	1	RPHSP	11	15	W
C3_00990C_A		2503	Ortholog of S. cerevisiae : YGL138C	1	RPISP	263	267	W
C3_04070C_A	CDR11	918	Putative transporter of PDR subfamily of ABC family;	1	RPSSP	477	481	W
C3_04890W_A	CDR2	5958	Multidrug transporter, ATP-binding cassette (ABC) superfamily; transports phospholipids, in-to-out direction;	1	RPSSP	482	486	W
C3_05220W_A	CDR11	6000	Multidrug transporter of ABC superfamily; transports phospholipids in an in-to-out direction;	1	RPASP	484	488	W
C3_05700W_A	CHS4	7349	Activator of Chs3p chitin synthase; required for wild-type wall chitin content, but not for hyphal growth; mutant resistant to Calcofluor white; prenylation and 2 transmembrane segments predicted; functional homolog of S. cerevisiae Chs4p	1	RPISP	97	101	W
C4_03860C_A		5041		1	RPTSP	245	249	W
C4_05590W_A		1241	Ortholog of S. cerevisiae : YPR117W	1	RPDSP	1059	1063	W
C5_00860W_A	IMP2	1981	Predicted subunit of the mitochondrial inner membrane peptidase complex involved in protein targeting to mitochondria	1	RPKSP	98	102	W
C5_02940C_A	MIG1	4318	C2H2 transcription factor; repressor; regulates genes for carbon source utilization; Tup1-dependent and independent functions; hyphal, Hap43 and caspofungin repressed; Spider and flow model biofilm induced	1	RPNSP	428	432	W
C5_04850W_A		3971		1	RPVSP	82	86	W
C6_00250W_A		1183	Ortholog of S. cerevisiae : YNL115C	1	RPVSP	25	29	W
C6_00260W_B		1185	Ortholog(s) have ubiquitin protein ligase activity, ubiquitin-protein transferase activity (Sc DMA2)	1	RPSSP	32	36	W
C6_04140C_B		4553		1	RPQSP	609	613	W
C7_00740W_A	RIM15	7044	Ortholog(s) have protein kinase activity, protein serine/threonine kinase activity	1	RPISP	1585	1589	W
C7_01460C_A		6583		1	RPNSP	94	98	W
C7_02980C_A	SFI1	5163	Putative centrin-binding protein; predicted role in spindle pole body duplication; induced by alpha pheromone in SpiderM medium; essential for growth	1	RPPSP	1072	1076	W
CR_02330C_A	KAR4	3736	Transcription factor; required for gene regulation in response to pheromones; ortholog of S. cerevisiae Kar4;	1	RPKSP	360	364	W
CR_05990C_A	SFL1	454	Transcription factor involved in negative regulation of morphogenesis, flocculation and virulence; induced in core caspofungin response	1	RPRSP	280	284	W
CR_06030C_A		3852	Has domain(s) with predicted carbohydrate binding, catalytic activity and role in carbohydrate metabolic process	1	RPPSP	786	790	W
CR_08200C_A		6382	Putative MRP/CFTR-subfamily ABC transporter; member of multidrug resistance-associated protein (MRP) subfamily of ABC family; similar to S. cerevisiae Bpt1p	1	RPLSP	1172	1176	W

## Sheet: RPXTP
Sequence Name	name	orf19.	description	NumHits	MatchPattern	MatchStartCoord	MatchStopCoord	Strand
C1_00960C_A	SET1	6009	Lysine histone methyltransferase; methylates histone H3 K4	1	RPLTP	648	652	W
C1_01890C_A		4534	Putative UBX-domain (ubiquitin-regulatory domain) protein; macrophage-downregulated gene	1	RPTTP	457	461	W
C1_02450C_A	BUD20	2934	Similar to S. cerevisiae Bud20; predicted role in cellular bud site selection; rat catheter and Spider biofilm induced	1	RPYTP	83	87	W
C1_09320C_A		4792	Protein with a regulator of G-protein signaling domain; Plc1-regulated; Spider biofilm induced; rat catheter biofilm repressed	1	RPSTP	75	79	W
C1_09850C_A		4850	Ortholog of S. cerevisiae : CUB1	1	RPTTP	12	16	W
C1_13750C_A		5012		1	RPITP	64	68	W
C1_13810W_A		5019		1	RPKTP	70	74	W
C2_03100W_A	EFT2	5788	Elongation Factor 2 (eEF2)	1	RPGTP	760	764	W
C2_10310C_A	KIP2	1747	Putative kinesin-related motor protein involved in mitotic spindle positioning	1	RPSTP	61	65	W
C3_00850C_A		6160		1	RPVTP	689	693	W
C3_04290C_A	SNF5	5871	SWI/SNF chromatin remodeling complex subunit involved in transcriptional regulation	1	RPPTP	665	669	W
C3_07280C_A	ENT4	6770	protein with ENTH Epsin domain, N-terminal;	1	RPATP	237	241	W
C4_00400W_A	MNR2	5667	Putative ion transporter; fungal-specific (no human or murine homolog)	1	RPETP	351	355	W
C4_03020W_A	MGM1	2690	Putative mitochondrial GTPase; required for mitochondrial morphology and genome maintenance;	1	RPLTP	518	522	W
C4_03960W_A		787.1		1	RPTTP	25	29	W
C4_07230C_A	VID21	3077	Subunit of the NuA4 histone acetyltransferase complex; soluble protein in hyphae;	1	RPTTP	572	576	W
C5_02840C_A	HSL1	4308	Probable protein kinase involved in determination of morphology during the cell cycle of both yeast-form and hyphal cells via regulation of Swe1p and Cdc28p;	1	RPNTP	483	487	W
C6_02040W_A	MCR1	3507	NADH-cytochrome-b5 reductase; soluble in hyphae; alkaline downregulated; farnesol, ketoconazole or flucytosine induced; protein present in exponential and stationary growth phase yeast;	1	RPYTP	104	108	W
C6_03180C_A		5605	Ortholog(s) have protein-macromolecule adaptor activity, ubiquitin protein ligase binding activity and role in positive regulation of ubiquitin-dependent endocytosis, regulation of intracellular transport	1	RPSTP	607	611	W
C6_03460W_A	NUP1	5710	Nucleoporin component of central core of the nuclear pore complex; mRNA binds She3	1	RPTTP	1018	1022	W
C7_01230C_A		6905	Ortholog of S. cerevisiae : YNL011C	1	RPPTP	227	231	W
C7_02300W_A	YPS7	6481	Putative aspartic-type endopeptidase with limited ability to degrade alpha pheromone; mutants show increased sensitivity to alpha pheromone	1	RPTTP	81	85	W
C7_02530C_A		6457	Ortholog of S. cerevisiae : YBL086C	1	RPSTP	322	326	W
CR_00070W_A	BNR1	7537	Formin; probable role in hyphal cytoskeletal polarity; synthetic lethality if Bnr1p and Bni1p are absent	1	RPPTP	764	768	W
CR_00260W_A	KIN2	7510	Protein with similarity to S. cerevisiae Kin2p, transcription is positively regulated by Tbf1	1	RPATP	34	38	W
CR_01130W_A		3241	Ortholog(s) have role in positive regulation of TORC1 signaling and Seh1-associated complex, extrinsic component of fungal-type vacuolar membrane localization	1	RPETP	397	401	W
CR_02590C_A	PRP16	2818	Ortholog(s) have RNA-dependent ATPase activity, second spliceosomal transesterification activity	1	RPATP	138	142	W
CR_04970C_A		634		1	RPTTP	50	54	W
